# Supplementary material for: A modified fluctuation-test framework characterizes the population dynamics and mutation rate of colorectal cancer persister cells
Source: Nat Genet. 2022 Jul 11;54(7):976–84. doi: 10.1038/s41588-022-01105-z (PMC9279152; doi:10.1038/s41588-022-01105-z)
Supplement: Supplementary file 4 — Supplementary Table 1. Growth parameters of CRC cells in the absence of drug treatment. The table lists experimentally assessed birth and death rates for the indicated CRC cell clones. Mean values and s.e.m.s are reported. Supplementary Table 2. Prior distributions for persister-transition model fit parameters. We assumed flat prior distributions for each of the TP model parameters. The tables list the minimum and maximum allowed values as support of the indicated distributions. Supplementary Table 3. Model selection for the TP model variants. The table lists the BIC and AIC of all the TP model variants. Lower AIC and BIC values correspond to better model performance, accounting for the different number of parameters. The 4 × 2 models were inferred (2 choices of f0 for each of the 4 λ models) for the indicated clones. For each transition rate (λ), the model f0 (indicating the fraction of persister cells before treatment initiation) with the relative minimum value of both AIC and BIC indices is highlighted in cyan, whereas the model with the global minimal value of the indices, that is, the best TP model fit, is indicated in red. The λ models are recapitulated in Extended Data Fig. 4. Supplementary Table 4. TP-model fit parameters. Tables list the values of the parameters of the TP model variant chosen (see Supplementary Methods). For each CRC clone, the posterior distribution of the best model fit is reported including mean value, s.d., highest density interval (HDI) at 2.5%, HDI at 97.5% and the Gelman and Rubin’s convergence diagnostic statistics (Rˆ). Values of Rˆ close to 1 indicate convergence to the underlying distribution. The model parameters are the following: a, inverse of the characteristic drug concentration. For a drug concentration [M] << a − 1 cells die with their unperturbed death rate D0, whereas for concentrations [M] >> a − 1 the death rate κ reaches the maximal value (D0 + k0). k0, maximum death rate due to the drug; k, coefficient of proportiona [file 41588_2022_1105_MOESM4_ESM.xlsx]

## Sheet: Supplementary table 1
Supplementary table 1. Growth parameters of CRC cells in the absence of drug treatment. The table lists experimentally assessed birth and death rates for the indicated CRC cell clones. Mean values and standard errors are reported.
	WiDr cl. B7		DiFi cl. B6		WiDr cl. B5		DiFi cl. B3
	Value	S.E.	Value	S.E.	Value	S.E.	Value	S.E.
Birth rate (b) (days−1)	1.02	0.08	0.7	0.02	1.2	0.2	0.46	0.09
Death rate (d) (days−1)	0.34	0.09	0.26	0.02	0.5	0.2	0.14	0.1

## Sheet: Supplementary table  2
Supplementary table 2. Prior distributions for persister-transition model fit parameters. We assumed flat prior distributions for each of the TP-model parameters. The tables list the min and max allowed values as support of the indicated distributions.
WiDr cl. B7.
Parameter (units)			Min value		Max value
a (M−1)			105		109
k0 (days−1)			0		6
k (M−1days−1)			1		106
B − D0 (days−1)			0		1
f0			0		1
Dp (days−1)			0		0.2
S0 (days−1)			0		1
t0 (days−1)			2		3
t0(Single) (days−1)			0		3
S0(Single) (days−1)			0		1
WiDr cl. B5.
Parameter (units)			Min value		Max value
a (M−1)			105		109
k0 (days−1)			0		6
k (M−1days−1)			1		106
B − D0 (days−1)			0		1
f0			0		1
S0 (days−1)			0		1
t0 (days−1)			2		3
t0(Single) (days−1)			0		3
S0(Single) (days−1)			0		1
DiFi cl. B6.
Parameter (units)			Min value		Max value
a (M−1)			107		109
k0 (days−1)			0		3
λ0 (days−1)			0		1
B − D0 (days−1)			0		1
f0			0		1
Dp (days−1)			0		0.2
S0 (days−1)			0		1
t0 (days−1)			1		2
t0(Single) (days−1)			0		2
S0(Single) (days−1)			0		5
DiFi cl. B3.
Parameter (units)			Min value		Max value
a (M−1)			1.2 ∗ 108		1010
k0 (days−1)			0		3
λ0 (days−1)			0		1
B − D0 (days−1)			0		1
f0			0		1
Dp (days−1)			0		1

## Sheet: Supplementary table  3
Supplementary table 3. Model selection for the transition to persister (TP) model variants. The table lists the Bayesian Information Criterion (BIC) and Akaike Information Criterion (AIC) of all the transition to perister (TP) model variants. Lower AIC and BIC values correspond to better model performance, accounting for the different number of parameters. 4X2 models were inferred (2 choices of f…
WiDr cl. B7
Model		BIC index	AIC index
λ = 0		411	398
λ = λ0	f0 = 0	185	166
	f0 > 0	197	176
λ = k[D]	f0 = 0	-6	-25
	f0 > 0	9	-11
λ = λ0 + k[D]	f0 = 0	9	-11
	f0 > 0	25	2
WiDr cl. B5
Model		BIC index	AIC index
λ = 0		135	122
λ = λ0	f0 = 0	103	88
	f0 > 0	118	101
λ = k[D]	f0 = 0	31	16
	f0 > 0	52	35
λ = λ0 + k[D]	f0 = 0	52	35
	f0 > 0	73	54
DiFi cl. B6
Model		BIC index	AIC index
λ = 0		672	659
λ = λ0	f0 = 0	-138	-156
	f0 > 0	-127	-147
λ = k[D]	f0 = 0 f0 > 0	1990	1973
	f0 > 0	14	-5
λ = λ0 + k[D]	f0 = 0 f0 > 0	-111	-131
	f0 > 0	-100	-123
DiFi cl. B3
Model		BIC index	AIC index
λ = 0		2845	2837
λ = λ0	f0 = 0	183	170
	f0 > 0	197	181
λ = k[D]	f0 = 0 f0 > 0	2995	2822
	f0 > 0	364	349
λ = λ0 + k[D]	f0 = 0 f0 > 0	213	197
	f0 > 0	227	209

## Sheet: Supplementary table  4
	Supplementary table 4. TP-model fit parameters. Tables list the values of the parameters of the TP model variant chosen (see Supplementary methods). For each CRC clone, the posteriors distribution of the best model fit is reported including Mean value, Standard Deviation, Highest Density Interval (HDI) at 2.5%, Highest Density Interval (HDI) at 97.5% and the Gelman and Rubin’s convergence diagnos…
WiDr cl. B7
	Parameter (units)			Posterior mean	Posterior St.dev		HDI 3%		HDI 97%		R
	a (M−1)			2.91495 × 106	592717		1.88462 × 106		4.04047 × 106		1
	k0 (days−1)			1.095	0.111		0.892		1.305		1
	k (M−1days−1)			136935	23660.9		94811.4		182239		1
	B − D0 (days−1)			0.048	0.032		0		0.104		1
	f0			0.008	0.007		0		0.021		1
	Dp			0.073	0.011		0.053		0.094		1
	S0 (days−1)			0.363	0.008		0.348		0.377		1
	t0 (days)			2.541	0.051		2.445		2.636		1
	S0(Single) (days−1)			0.039	0.044		0		0.114		1
	t0(Single) (days)			1.036	0.118		0.815		1.253		1
WiDr cl. B5
Parameter (units)			Posterior mean		Posterior St.dev		HDI 3%		HDI 97%		R
a (M−1)			6.29479 × 106		1.35886 × 106		4.07127 × 106		8.79864 × 106		1
k0 (days−1)			0.822		0.083		0.678		0.978		1
k (M−1days−1)			13190.5		1679.87		10045.3		16363.3		1
B − D0 (days−1)			0.147		0.08		0.001		0.281		1
f0			0.001		0.001		0		0.002		1
S0 (days−1)			0.397		0.008		0.382		0.413		1
t0 (days)			2.353		0.038		2.282		2.424		1
S0(Single) (days−1)			0.287		0.269		0		0.828		1
t0(Single) (days)			0.132		0.144		0		0.415		1
	DiFi cl. B6
	Parameter (units)			Posterior mean		Posterior St.dev	HDI 3%		HDI 97%		R
	a (M−1)			4.0515 × 108		5.24835 × 107	3.00896 × 108		5.00617 × 108		1
	k0 (days−1)			0.637		0.113	0.447		0.853		1
	λ0 (days−1)			0.234		0.039	0.16		0.305		1
	B − D0 (days−1)			0.026		0.03	0		0.078		1
	f0			0.067		0.05	0		0.158		1
	Dp			0.04		0.004	0.034		0.047		1
	S0 (days−1)			0.03		0.029	0		0.084		1
	t0 (days)			1.669		0.133	1.416		1.904		1
	S0(Single) (days−1)			4.137		0.63	2.994		5		1
	t0(Single) (days)			0.148		0.026	0.117		0.197		1
DiFi cl. B3
Parameter (units)			Posterior mean		Posterior St.dev		HDI 3%		HDI 97%		R
	a (M−1)		4.86707 × 108		3.0556 × 107		4.3074 × 108		5.44483 × 108		1
	k0 (days−1)		0.429		0.022		0.393		0.471		1
	λ0 (days−1)		0.226		0.02		0.189		0.263		1
	B − D0 (days−1)		0.017		0.017		0		0.048		1
f0			0.025		0.023		0		0.067		1
Dp			0.069		0.003		0.062		0.075		1

## Sheet: Supplementary table 5
Supplementary table 5. Mutation rates of sensitive and persister cells according to experimental data using the MC-LD estimators. The table lists chronological mutation rates experimentally measured using the MC-LD fluctuation test. In the corresponding Fig. 4b we show the mean of the values reported here for sensitive and persister cells, for each cell line.
	WiDr Cl. B7		DiFi Cl. B6		WiDr Cl. B5		DiFi Cl. B3
Untreated Sensitive (×10−7 days−1)	1.4	0.4	4.5	0.7	1.1	0.3	5.9	0.5
Persisters (×10−6 days−1)	7	0.4	3	0.3	12	0.7	2.07	0.12

## Sheet: Supplementary table 6
Supplementary table 6. Mutational analysis of persisters-derived resistant cells isolated from MC-LD experiment. Table lists the relative fractional abundance of mutated alleles detected by droplet digital PCR (ddPCR) analysis of indicated resistant cells derived from WiDr or DiFi persisters within the MC-LD experimental setting.
	CRC cell line	Sample	Target	Fractional Abundance (%)
	WiDr	Persister-derived resistant cells_1	KRAS_G12D	0.27
			KRAS_G12V	1.58
			KRAS_G13D	0.2
	WiDr	Persister-derived resistant cells_2	KRAS_G12D	0.31
			KRAS_G12V	1.72
			KRAS_G13D	0.72
	WiDr	Persister-derived resistant cells_ 3	KRAS_G12V	3.6
			KRAS_G13D	0.9
	WiDr	Persister-derived resistant cells_ 4	KRAS_G12D	2.4
			KRAS_G12V	7
			KRAS_G13D	1.8
	WiDr	Persister-derived resistant cells_ 5	KRAS_G12D	0.55
			KRAS_G12V	0.65
	WiDr	Persister-derived resistant cells_6	KRAS G12C	1.23
			KRAS G12D	5.6
			KRAS G12V	7.6
			KRAS G13D	5.1
	WiDr	Persister-derived resistant cells_7	KRAS G12C	0.47
			KRAS G12D	0.73
			KRAS G12V	4.4
	WiDr	Persister-derived resistant cells_ 9	KRAS_G12D	0.28
			KRAS_G12V	1.13
			KRAS_G13D	0.29
	WiDr	Persister-derived resistant cells_ 8	KRAS_G12V	0.73
	WiDr	Persister-derived resistant cells_ 11	KRAS_G12V	3
	DiFi	Persister-derived resistant cells_1	KRAS G12D	0.24
			KRAS Q61m	0.25
	DiFi	Persister-derived resistant cells_2	KRAS G12D	4.9
			KRAS G13D	0.94
			KRAS Q61m	0.19
	DiFi	Persister-derived resistant cells_3	KRAS G12D	1.3
			KRAS G12V	0.41
	DiFi	Persister-derived resistant cells_5	KRAS G12D	0.44
			KRAS G12V	1.58
